# Supplementary material for: Analysis and control of untemplated DNA polymerase activity for guided synthesis of kilobase-scale DNA sequences
Source: Nat Commun. 2026 Feb 26;17:3251. doi: 10.1038/s41467-026-69915-x (PMC13061963; doi:10.1038/s41467-026-69915-x)
Supplement: Supplementary file 3 — Supplementary Data 1 [file 41467_2026_69915_MOESM3_ESM.xlsx]

## Sheet: Contaminants
sseqid	start location	end location	strand	% identity	full length of feature in db	length of found feature	% match length	fragment	database	feature name	type	description	sequence
5b11f701-a032-4e12-a11a-fed05c1fcaa6 (573 nt)
P26814	637	856	1	100	291	219	75.25773195876289	TRUE	swissprot	bor	CDS	BOR_LAMBD - Experimental evidence at protein level: Swiss-Prot protein existence level 1. Not known; is expressed during lysogeny in Escherichia coli. From Escherichia phage lambda (Bacteriophage lambda).	CAAAACAAACCGGCAGCAGTAGCACCAAAGGAAACCATCACCCATCATTTCTTCGTTTCTGGAATTGGGCAGAAGAAAACTGTCGATGCAGCCAAAATTTGTGGCGGCGCAGAAAATGTTGTTAAAACAGAAACCCAGCAAACATTCGTAAATGGATTGCTCGGTTTTATTACTTTAGGCATTTATACTCCGCTGGAAGCGCGTGTGTATTGCTCACAA
P76156	8	272	1	80.7	408	264	64.70588235294117	TRUE	swissprot	ydfO	CDS	YDFO_ECOLI - Experimental evidence at protein level: Swiss-Prot protein existence level 1. From Escherichia coli (strain K12).	AGAAACGATAACACCGTGTTAATAAAAGGACTTAAAAAGGTTGTAAATGTTAAATTCTCAAGAAACACGCATCTTATAGAAACGTCCTATGATAGGTTGAAATCAAGAGAAATCACATTTCAGCAATACAGGGAAAATCTTGCTAAAGCAGGAGTTTTCCGATGGGTTACAAATATCCATGAACATAAAAGATATTACTATACCTTTGATAATTCATTACTATTTACTGAGAGCATTCAGAACACTACACAAATCTTTCCACGC
P77330	564	648	1	93.1	291	84	28.865979381443296	TRUE	swissprot	borD	CDS	BORD_ECOLI - Also known as ybcU. Protein inferred from homology: Swiss-Prot protein existence level 3. From Escherichia coli (strain K12).	ATGAAAAAAATGCTACTCGCTACTGCGCTGGCCCTGCTTATTACAGGATGTGCTCAACAGACGTTTACTGTGTCAAAACAAACC
19ef11f9-24db-4d50-8ba8-1ecb08d9b858 (656 nt)
cos	417	607	-1	99.474	399	190	47.61904761904761	TRUE	snapgene	cos	misc_feature	lambda cos site; allows packaging into phage lambda particles	TCACCGGAAAGGACCCGTAAAGTGATAATGATTATCATCTACATATCACAACGTGCGTGGAGGCCATCAAACCACGTCAAATAATCAATTATGACGCAGGTATCGTATTAATTGATCTGCATCAACTTAACGTAAAAACAACTTCAGACAATACAAATCAGCGACACTGAATACGGGGCAACCTCATGTC
A5A607	230	422	-1	98.4	192	192	100	FALSE	swissprot	ylcI	CDS	YLCI_ECOLI - Protein predicted: Swiss-Prot protein existence level 4. From Escherichia coli (strain K12).	ATGTCAACGAAGAACAGAACCCGCAGAACAACAACCCGCAACATCCGCTTTCCTAACCAAATGATTGAACAAATTAACATCGCTCTTGAGCAAAAAGGGTCCGGGAATTTCTCAGCCTGGGTCATTGAAGCCTGCCGTCGGAGACTAACGTCAGTAAAGAGAGCATATACATCAATTAAAAGTGATGAAGAA
P64436	0	60	1	100	204	60	29.411764705882348	TRUE	swissprot	ybcW	CDS	YBCW_ECO57 - Protein inferred from homology: Swiss-Prot protein existence level 3. From Escherichia coli O157:H7.	ATTGAGGCAGCGTTGGTGAAGCACGATAATAATATGAAGGATTATTCCCTGGTGGTTGAC
4015720-b2c9-4d47-a1a8-f146ea5104f8 (2789 nt)
P00726	985	1444	1	100	459	459	100	FALSE	swissprot	Rz	CDS	SPAN1_LAMBD - Experimental evidence at protein level: Swiss-Prot protein existence level 1. Component of the spanin complex that disrupts the host outer membrane and participates in cell lysis during virus exit (PubMed:22904283, PubMed:23387988, PubMed:25870259). The spanin complex conducts the final step in host lysis by disrupting the outer membrane after holin and endolysin have permeabilized …	ATGAGCAGAGTCACCGCGATTATCTCCGCTCTGGTTATCTGCATCATCGTCTGCCTGTCATGGGCTGTTAATCATTACCGTGATAACGCCATTACCTACAAAGCCCAGCGCGACAAAAATGCCAGAGAACTGAAGCTGGCGAACGCGGCAATTACTGACATGCAGATGCGTCAGCGTGATGTTGCTGCGCTCGATGCAAAATACACGAAGGAGTTAGCTGATGCTAAAGCTGAAAATGATGCTCTGCGTGATGATGTTGCCGCTGGTCGTCGTCGGTTGCACATCAAAGCAGTCTGTCAGTCAGTGCGTGAAGCCACCACCGCCTCCGGCGTGGATAATGCAGCCTCCCCCCGACTGGCAGACACCGCTGAACGGGATTATTTCACCCTCAGAGAGAGG…
P26814	1481	1772	-1	100	291	291	100	FALSE	swissprot	bor	CDS	BOR_LAMBD - Experimental evidence at protein level: Swiss-Prot protein existence level 1. Not known; is expressed during lysogeny in Escherichia coli. From Escherichia phage lambda (Bacteriophage lambda).	ATGAAAAAAATGCTACTCGCTACTGCGCTGGCCCTGCTTATTACAGGATGTGCTCAACAGACGTTTACTGTTCAAAACAAACCGGCAGCAGTAGCACCAAAGGAAACCATCACCCATCATTTCTTCGTTTCTGGAATTGGGCAGAAGAAAACTGTCGATGCAGCCAAAATTTGTGGCGGCGCAGAAAATGTTGTTAAAACAGAAACCCAGCAAACATTCGTAAATGGATTGCTCGGTTTTATTACTTTAGGCATTTATACTCCGCTGGAAGCGCGTGTGTATTGCTCACAA
P03706	514	979	1	99.4	474	465	98.10126582278481	FALSE	swissprot	R	CDS	ENLYS_LAMBD - Experimental evidence at protein level: Swiss-Prot protein existence level 1. Endolysin with transglycosylase activity that degrades host peptidoglycans and participates with the holin and spanin proteins in the sequential events which lead to the programmed host cell lysis releasing the mature viral particles. Once the holin has permeabilized the host cell membrane, the endolysin c…	ATGGTAGAAATCAATAATCAACGTAAGGCGTTCCTCGATATGCTGGCGTGGTCGGAGGGAACTGATAACGGACGTCAGAAAACCAGAAATCATGGTTATGACGTCATTGTAGGCGGAGAGCTATTTACTGATTACTCCGATCACCCTCGCAAACTTGTCACGCTAAACCCAAAACTCAAATCAACAGGCGCCGGACGCTACCAGCTTCTTTCCCGTTGGTGGGATGCCTACCGCAAGCAGCTTGGCCTGAAAGACTTCTCTCCGAAAAGTCAGGACGCTGTGGCATTGCAGCAGATTAAGGAGCGTGGCGCTTTACCTATGATTGATCGTGGTGATATCCGTCAGGCAATCGACCGTTGCAGCAATATCTGGGCTTCACTGCCGGGCGCTGGTTATGGT…
P76156	2065	2473	-1	79.4	408	408	100	FALSE	swissprot	ydfO	CDS	YDFO_ECOLI - Experimental evidence at protein level: Swiss-Prot protein existence level 1. From Escherichia coli (strain K12).	ATGGCTCAGGTTGCCATTTTTAAAGAAATATTCGATCAAGTGCGAAAAGATTTAGACTGTGAATTGTTTTATTCTGAACTAAAACGTCACAACGTCTCACATTATATTTACTATCTAGCCACAGATAATATTCACATCGTGTTAGAAAACGATAACACCGTGTTAATAAAAGGACTTAAAAAGGTTGTAAATGTTAAATTCTCAAGAAACACGCATCTTATAGAAACGTCCTATGATAGGTTGAAATCAAGAGAAATCACATTTCAGCAATACAGGGAAAATCTTGCTAAAGCAGGAGTTTTCCGATGGGTTACAAATATCCATGAACATAAAAGATATTACTATACCTTTGATAATTCATTACTATTTACTGAGAGCATTCAGAACACTACACAAATC…
P03705	207	528	1	99.1	321	321	100	FALSE	swissprot	S	CDS	HOLIN_LAMBD - Experimental evidence at protein level: Swiss-Prot protein existence level 1. [Isoform Antiholin]: Counteracts the aggregation of the holin molecules and thus of pore formation. From Escherichia phage lambda (Bacteriophage lambda).	ATGAAGATGCCAGAAAAACATGACCTGTTGGCCGCCATTCTCGCGGCAAAGGAACAAGGCATCGGGGCAATCCTTGCGTTTGCAATGGCGTACCTTCGCGGCAGATATAATGGCGGTGCGTTTACAAAAACAGTAATCGACGCAACGATGTGCGCCATTATCGCCTAGTTCATTCGTGACCTTCTCGACTTCGCCGGACTAAGTAGCAATCTCGCTTATATAACGAGCGTGTTTATCGGCTACATCGGTACTGACTCGATTGGTTCGCTTATCAAACGCTTCGCTGCTAAAAAAGCCGGAGTAGAAGATGGTAGAAATCAA
be056c4d-a0a8-4663-acdb-76a9a7401565 (3395 nt)
P03706	2571	3042	-1	81.2	474	471	99.3671	FALSE	swissprot	R	CDS	ENLYS_LAMBD - Experimental evidence at protein level: Swiss-Prot protein existence level 1. Endolysin with transglycosylase activity that degrades host peptidoglycans and participates with the holin and spanin proteins in the sequential events which lead to the programmed host cell lysis releasing the mature viral particles. Once the holin has permeabilized the host cell membrane, the endolysin c…	ATGGTAGAAATCAATAATCAACGTAAGGCGTTCCTCGATATGCTGGCGTGGTCGGAGGGAACTGATGAGAATGGACGTCAGAAAACCAGAAATCATGGTTATGACGTCATTGTAGGCGGGAGAACTATTTACTGATTACTCCGATGACCCTCGGCAAACTTGTCACGCTAAACCCGAAACTCAATATCAACAGGCGCCGGACGCTACCAGCTTCTTTCCCGTTGGTGGGATGCTGACCGCAAGCAGCTTGGCCTGAAAGACTTCTCTCCGAAAAGTCAGGACGCTGTGGCATTGCAGCAGATTAAGGAGCGTGGCGCTTTACCTATGATTGATCGTGGTGATATCCGTCAGGCAATCGACCGTTGCAGCAATATCTGGGCTTCACTGCCGGGCGCCGGT…
P00726	2108	2564	-1	81.7	459	456	99.3464	FALSE	swissprot	Rz	CDS	SPAN1_LAMBD - Experimental evidence at protein level: Swiss-Prot protein existence level 1. Component of the spanin complex that disrupts the host outer membrane and participates in cell lysis during virus exit (PubMed:22904283, PubMed:23387988, PubMed:25870259). The spanin complex conducts the final step in host lysis by disrupting the outer membrane after holin and endolysin have permeabilized …	ATGAGCAGAGTCACCGCGATTATCTCCGCTCTGGTTATCTGCATCATCGTCTGCCTGTCATGGGCTGTTAATCATTACCGTGATAACGCCATTACCTACAAAGCCCAGCGCGACAAAAATGCCAGAGAACTGAAGCTGGCCAACGCGGCAATTACTGACATGCAGATGCGTCAGCGTGATGTTGCTGCGCTCGATGCAAAATACACGAAGGAGTCAGCCCATGCTAAAGCTGAAAATGATGCTCTGCGTGATGATGTTGCCGCTGGTCGTCGTCGGTTGCACATCAAAGCAGTCTGTCAGTCAGTGCGTGAAGTCACCACCGCCTCCGGCGTGGATAATGTAAGGCCTCGACCCGCAGACACCGCTGAACGGGATGCATCTTCACCCTCAAGAGAGGCT…
P03705	3042	3333	-1	73.2	321	291	90.6542	TRUE	swissprot	S	CDS	HOLIN_LAMBD - Experimental evidence at protein level: Swiss-Prot protein existence level 1. [Isoform Antiholin]: Counteracts the aggregation of the holin molecules and thus of pore formation. From Escherichia phage lambda (Bacteriophage lambda).	AAACATGACCTGTTGGCCGCCATTCTCGCGGCAAGGAACAAGGCATCGGGGCAATCCTTGCGTTTGCAATGGCGTACCTTCGCGGCAGATATAATGGCGGTGGCGTCTCAACAAACAGTAATCGACGCAACGATGTGCGCCATTATCGCCTAATTGATTCGTGACCTTCTCGACTTCGCCGGACTAAGTAGCAATCTCGCTTATATAACGAGCGTGTTTATCGGCTACATCGGTACTGACTCGATTGGTTCGCTTATCAAACGCTTCGCTGCTAAAAAAGCCGGAGTAGAG
cos	47	237	1	98.421	399	190	47.619	TRUE	snapgene	cos	misc_feature	lambda cos site; allows packaging into phage lambda particles	TCACCGGAAAGGACCCGTAAAGTGATAATGATTATCATCTACATATCACAACGTGCGTGGAGGCCATCAAACCACGTCAAATAATCAATTATGACGCAGGTATCGTACTAATTGATCTGCATCAACTTAACGTAAAAACAACTTCAGACAATACCAATCAGCGACACTGAATACGGGGCAACCTCATGTC
P26814	1775	2024	1	71.8	291	249	85.567	TRUE	swissprot	bor	CDS	BOR_LAMBD - Experimental evidence at protein level: Swiss-Prot protein existence level 1. Not known; is expressed during lysogeny in Escherichia coli. From Escherichia phage lambda (Bacteriophage lambda).	ATGAAAAAAATGCTACTCGCTACTGCGCTGGCCCTGCTTATTACAGGATGTGTACAAACGGAGCAGGTTTCTGTTCAAAACAAACCGGCAGCTAATAACGCAAAGGAAAACCATCACCCATCATTTCTTCGTTTCTGGAATTGGGCAAGAAAGAAAACTGTCGATGCAGCCAAAATTTGTGGCGGCGCAGAAAATGTTGTTAAAACAGAAACCCAGCAAACATTCGTAAATGGATTGCTGGGTTTATTA
P64436	594	798	-1	86.8	204	204	100	FALSE	swissprot	ybcW	CDS	YBCW_ECO57 - Protein inferred from homology: Swiss-Prot protein existence level 3. From Escherichia coli O157:H7.	ATGAATAAAGAACAATCTGCTGATGATCCCTCCGTGGATCTGATTCGTGTAAAAATATGCTTAATAGCACCATTTCTAACCAGTCACCCTGATGTTGTAATTGCATGTATAGAACATAAGGTGTCTCTGGAAGCATTCAGAGCAATTGAGGCAGCGTTGGTGAAGCACGATAATAATATGAAGGATTATTCCCTGGTGGTTGAC
P76156	1154	1304	1	74.5	408	150	36.7647	TRUE	swissprot	ydfO	CDS	YDFO_ECOLI - Experimental evidence at protein level: Swiss-Prot protein existence level 1. From Escherichia coli (strain K12).	CTAAAACGTCACAACGTCTCACATTATATTTACTATCACACGAATAATATTCACATCGTGTTAGAAAACGATAACACCGTGTTAATAAAAGGACTTAAAAAGGTTGTAAATGTTAAATTCTCAAGAAACACGCATCTTATAGAAACGTCA
P76156	1326	1443	1	73.2	408	117	28.6765	TRUE	swissprot	ydfO	CDS	YDFO_ECOLI - Experimental evidence at protein level: Swiss-Prot protein existence level 1. From Escherichia coli (strain K12).	GAAATCACATTTCAGCAATACAGGGAAAATCTTGCTAAAGCAGAGTTTTGGATGGATACAAATATCCATGAACATAAAAGATATTACTATACCTTAGATAATTCATTACTATTTTCT
A5A607	232	424	1	62.7	192	192	100	FALSE	swissprot	ylcI	CDS	YLCI_ECOLI - Protein predicted: Swiss-Prot protein existence level 4. From Escherichia coli (strain K12).	ATGTCAACGAAGAACAGAACCCGCAGAACAGACAAACGCCAACATCCGCTTTCCTCACCAAATGATTGAACAAATTAACATCGCTCTTGAGCAAAAAGGGTCCGGAATTTCTCAGCCTCGGTCATTGAAGCCTGCCGTCAGAGACTAACGTCAGAAAAGAGAGCATATACATCAATTAAAAGTGATGAAGAA
fe70a892-c77e-4a50-a22a-4b63c81ba6ac (3546 nt)
P00726	2109	2568	-1	100	459	459	100	FALSE	swissprot	Rz	CDS	SPAN1_LAMBD - Experimental evidence at protein level: Swiss-Prot protein existence level 1. Component of the spanin complex that disrupts the host outer membrane and participates in cell lysis during virus exit (PubMed:22904283, PubMed:23387988, PubMed:25870259). The spanin complex conducts the final step in host lysis by disrupting the outer membrane after holin and endolysin have permeabilized …	ATGAGCAGAGTCACCGCGATTATCTCCGCTCTGGTTATCTGCATCATCGTCTGCCTGTCATGGGCTGTTAATCATTACCGTGATAACGCCATTACCTACAAAGCCCAGCGCGACAAAAATGCCAGAGAACTGAAGCTGGCGAACGCGGCAATTACTGACATGCAGATGCGTCAGCGTGATGTTGCTGCGCTCGATGCAAAATACACGAAGGAGTTAGCTGATGCTAAAGCTGAAAATGATGCTCTGCGTGATGATGTTGCCGCTGGTCGTCGTCGGTTGCACATCAAAGCAGTCTGTCAGTCAGTGCGTGAAGCCACCACCGCCTCCGGCGTGGATAATGCAGCCTCCCCCCGACTGGCAGACACCGCTGAACGGGATTATTTCACCCTCAGAGAGAGG…
P26814	1781	2072	1	100	291	291	100	FALSE	swissprot	bor	CDS	BOR_LAMBD - Experimental evidence at protein level: Swiss-Prot protein existence level 1. Not known; is expressed during lysogeny in Escherichia coli. From Escherichia phage lambda (Bacteriophage lambda).	ATGAAAAAAATGCTACTCGCTACTGCGCTGGCCCTGCTTATTACAGGATGTGCTCAACAGACGTTTACTGTTCAAAACAAACCGGCAGCAGTAGCACCAAAGGAAACCATCACCCATCATTTCTTCGTTTCTGGAATTGGGCAGAAGAAAACTGTCGATGCAGCCAAAATTTGTGGCGGCGCAGAAAATGTTGTTAAAACAGAAACCCAGCAAACATTCGTAAATGGATTGCTCGGTTTTATTACTTTAGGCATTTATACTCCGCTGGAAGCGCGTGTGTATTGCTCACAA
P03706	2567	3035	-1	96.8	474	468	98.73417721518987	FALSE	swissprot	R	CDS	ENLYS_LAMBD - Experimental evidence at protein level: Swiss-Prot protein existence level 1. Endolysin with transglycosylase activity that degrades host peptidoglycans and participates with the holin and spanin proteins in the sequential events which lead to the programmed host cell lysis releasing the mature viral particles. Once the holin has permeabilized the host cell membrane, the endolysin c…	ATGGTAGAAATCAATAATCAACGTAAGGCGTTCCTCGATATGCTGGCGTGGTCGGAGGGAACTGATAACGGACGTCAGAAAACCAGAAATCATGGTTATGACGTCATTGTAGGCGGAGAGCTATTTACTGATTACTCCGATCACCCTCGCAAACTTGTCACGCTAAACCCAAAACTCAAATCAACAGGCGCCGGACGCTACCAGCTTCTTTCCCGTTGGTGGGATGCCTACCGCAAGCAGCTTGGCCTGAAAGACTTCTCTCCGAAAAGTCAGGACGCTGTGGCATTGCAGCAGATTAAGGAGCGTGGCGCTTTACCTATGATTGATCGTGGTGATATTCAGGAGGCATGTTGCAGCAATATCTGGGCTTCACTGCCGGGCGCTGGTTATGGTCAGTTC…
P76156	1081	1489	1	79.4	408	408	100	FALSE	swissprot	ydfO	CDS	YDFO_ECOLI - Experimental evidence at protein level: Swiss-Prot protein existence level 1. From Escherichia coli (strain K12).	ATGGCTCAGGTTGCCATTTTTAAAGAAATATTCGATCAAGTGCGAAAAGATTTAGACTGTGAATTGTTTTATTCTGAACTAAAACGTCACAACGTCTCACATTATATTTACTATCTAGCCACAGATAATATTCACATCGTGTTAGAAAACGATAACACCGTGTTAATAAAAGGACTTAAAAAGGTTGTAAATGTTAAATTCTCAAGAAACACGCATCTTATAGAAACGTCCTATGATAGGTTGAAATCAAGAGAAATCACATTTCAGCAATACAGGGAAAATCTTGCTAAAGCAGGAGTTTTCCGATGGGTTACAAATATCCATGAACATAAAAGATATTACTATACCTTTGATAATTCATTACTATTTACTGAGAGCATTCAGAACACTACACAAATC…
P03705	3021	3342	-1	99.1	321	321	100	FALSE	swissprot	S	CDS	HOLIN_LAMBD - Experimental evidence at protein level: Swiss-Prot protein existence level 1. [Isoform Antiholin]: Counteracts the aggregation of the holin molecules and thus of pore formation. From Escherichia phage lambda (Bacteriophage lambda).	ATGAAGATGCCAGAAAAACATGACCTGTTGGCCGCCATTCTCGCGGCAAAGGAACAAGGCATCGGGGCAATCCTTGCGTTTGCAATGGCGTACCTTCGCGGCAGATATAATGGCGGTGCGTTTACAAAAACAGTAATCGACGCAACGATGTGCGCCATTATCGCCTAGTTCATTCGTGACCTTCTCGACTTCGCCGGACTAAGTAGCAATCTCGCTTATATAACGAGCGTGTTTATCGGCTACATCGGTACTGACTCGATTGGTTCGCTTATCAAACGCTTCGCTGCTAAAAAAGCCGGAGTAGAAGATGGTAGAAATCAA
cos	48	238	1	98.947	399	190	47.61904761904761	TRUE	snapgene	cos	misc_feature	lambda cos site; allows packaging into phage lambda particles	TCACCGGAAAGGACCCGTAAAGTGATAATGATTATCATCTACATATCACAACGTGCGTGGAGGCCATCAAACCACGTCAAATAATCAATTATGACGCAGGTATCGTATTAATTGATCTGCATCAACTTAACGTAAAAACAACTTCAGACAATACAAATCAGCGACACTGAATACGGGGCAACCTCCTGTC
P64436	592	796	-1	100	204	204	100	FALSE	swissprot	ybcW	CDS	YBCW_ECO57 - Protein inferred from homology: Swiss-Prot protein existence level 3. From Escherichia coli O157:H7.	ATGAATAAAGAACAATCTGCTGATGATCCCTCCGTGGATCTGATTCGTGTAAAAAATATGCTTAATAGCACCATTTCTATGAGTTACCCTGATGTTGTAATTGCATGTATAGAACATAAGGTGTCTCTGGAAGCATTCAGAGCAATTGAGGCAGCGTTGGTGAAGCACGATAATAATATGAAGGATTATTCCCTGGTGGTTGAC
A5A607	233	425	1	98.4	192	192	100	FALSE	swissprot	ylcI	CDS	YLCI_ECOLI - Protein predicted: Swiss-Prot protein existence level 4. From Escherichia coli (strain K12).	CTGTCAACGAAGAACAGAACCCGCAGAACAACAACCCGCAACATCCGCTTTCCTAACCAAATGATTGAACAAATTAACATCGCTCTTGAGCAAAAAGGGTCCGGGAATTTCTCAGCCTGGGTCATTGAAGCCTGCCGTCGGAGACTAACGTCAGAAAAGAGAGCATATACATCAATTAAAAGTGATGAAGAA
e364bea4-57cf-444e-a7bf-10ac0b80205e (3547 nt)
P03706	2554	3028	-1	98.7	474	474	100	FALSE	swissprot	R	CDS	ENLYS_LAMBD - Experimental evidence at protein level: Swiss-Prot protein existence level 1. Endolysin with transglycosylase activity that degrades host peptidoglycans and participates with the holin and spanin proteins in the sequential events which lead to the programmed host cell lysis releasing the mature viral particles. Once the holin has permeabilized the host cell membrane, the endolysin c…	ATGGTAGAAATCAATAATCAACGTAAGGCGTTCCTCGATATGCTGGCGTGGTCGGAGGGAACTCATAACGGACGTCAGAAAACCAGAAATCATGGTTATGACGTCATTGTAGGCGGAGAGCTATTTACTGATTACTCCGATGACCCTCGCAAACTTGTCACGCTAAACCCAAAACTCAAATCAACAGGCGCCGGACGCTACCAGCTTCTTTCCCGTTGGTGGGATGCCTACCGCAAGCAGCTTGGCCTGAAAGACTTCTCTCCGAAAAGTCAGGACGCTGTGGCATTGCAGCAGATTAAGGAGCGTGGCGCTTTACCTATGATTGATCGTGGTGATATCCGTCAGGCAATCGACCGTTGCAGCAATATCTGGGCTTCACTGCCGGGCGCTGGTTATGGT…
P76156	1069	1477	1	79.4	408	408	100	FALSE	swissprot	ydfO	CDS	YDFO_ECOLI - Experimental evidence at protein level: Swiss-Prot protein existence level 1. From Escherichia coli (strain K12).	ATGGCTCAGGTTGCCATTTTTAAAGAAATATTCGATCAAGTGCGAAAAGATTTAGACTGTGAATTGTTTTATTCTGAACTAAAACGTCACAACGTCTCACATTATATTTACTATCTAGCCACAGATAATATTCACATCGTGTTAGAAAACGATAACACCGTGTTAATAAAAGGACTTAAAAAGGTTGTAAATGTTAAATTCTCAAGAAACACGCATCTTATAGAAACGTCCTATGATAGGTTGAAATCAAGAGAAATCACATTTCAGCAATACAGGGAAAATCTTGCTAAAGCAGGAGTTTTCCGATGGGTTACAAATATCCATGAACATAAAAGATATTACTATACCTTTGATAATTCATTACTATTTACTGAGAGCATTCAGAACACTACACAAATC…
P00726	2192	2555	-1	100	459	363	79.08496732026144	TRUE	swissprot	Rz	CDS	SPAN1_LAMBD - Experimental evidence at protein level: Swiss-Prot protein existence level 1. Component of the spanin complex that disrupts the host outer membrane and participates in cell lysis during virus exit (PubMed:22904283, PubMed:23387988, PubMed:25870259). The spanin complex conducts the final step in host lysis by disrupting the outer membrane after holin and endolysin have permeabilized …	ATGAGCAGAGTCACCGCGATTATCTCCGCTCTGGTTATCTGCATCATCGTCTGCCTGTCATGGGCTGTTAATCATTACCGTGATAACGCCATTACCTACAAAGCCCAGCGCGACAAAAATGCCAGAGAACTGAAGCTGGCGAACGCGGCAATTACTGACATGCAGATGCGTCAGCGTGATGTTGCTGCGCTCGATGCAAAATACACGAAGGAGTTAGCTGATGCTAAAGCTGAAAATGATGCTCTGCGTGATGATGTTGCCGCTGGTCGTCGTCGGTTGCACATCAAAGCAGTCTGTCAGTCAGTGCGTGAAGCCACCACCGCCTCCGGCGTGGATAATGCAGCCTCCCCCCGACTGGCAGAC
P26814	1769	2060	1	97.9	291	291	100	FALSE	swissprot	bor	CDS	BOR_LAMBD - Experimental evidence at protein level: Swiss-Prot protein existence level 1. Not known; is expressed during lysogeny in Escherichia coli. From Escherichia phage lambda (Bacteriophage lambda).	ATGAAAAAAATGCTACTCGCTACTGCGCTGGCCCTGCTTATTACAGGATGTGCTCAACAGACGTTTACTGTTCAAAACAAACCGGCAGCAGTAGCACCAAAGGAAACCATCACCCATCATTTCTTCGTTTCTGGAATTGGGCAGAAGAAAACTGTCGATGCAGCCAAAATTTGTGGCGGCGCAGAAAATGTTGTTAAAACAGAAATCCAGCAAACATTCGTAAATGGATTGCTCGGTTTTATTACTTTAGGCATTTATATTCCGCTGGAAGCGCGTGTGTATTGCTCACAA
cos	34	224	1	99.474	399	190	47.61904761904761	TRUE	snapgene	cos	misc_feature	lambda cos site; allows packaging into phage lambda particles	TCACCGGAAAGGACCCGTAAAGTGATAATGATTATCATCTACATATCACAACGTGCGTGGAGGCCATCAAACCACGTCAAATAATCAATTATGACGCAGGTATCGTATTAATTGATCTGCATCAACTTAACGTAAAAACAACTTCAGACAATACAAATCAGCGACACTGAATACGGGGCAACCTCATGTC
P64436	581	785	-1	100	204	204	100	FALSE	swissprot	ybcW	CDS	YBCW_ECO57 - Protein inferred from homology: Swiss-Prot protein existence level 3. From Escherichia coli O157:H7.	ATGAATAAAGAACAATCTGCTGATGATCCCTCCGTGGATCTGATTCGTGTAAAAAATATGCTTAATAGCACCATTTCTATGAGTTACCCTGATGTTGTAATTGCATGTATAGAACATAAGGTGTCTCTGGAAGCATTCAGAGCAATTGAGGCAGCGTTGGTGAAGCACGATAATAATATGAAGGATTATTCCCTGGTGGTTGAC
P03705	3014	3206	-1	96.9	321	192	59.813084112149525	TRUE	swissprot	S	CDS	HOLIN_LAMBD - Experimental evidence at protein level: Swiss-Prot protein existence level 1. [Isoform Antiholin]: Counteracts the aggregation of the holin molecules and thus of pore formation. From Escherichia phage lambda (Bacteriophage lambda).	AAAACAGTAATCGACGCAACGATGTGCGCCATTATCGCCTAGTTCATTCGTGACCTTCTCGACTTCGCCGGACTAAGTAGCAATCTCGCTTATATAACGAGCGTGATTGGCTACATCGGTACTGACTCGATTGGTTCGCTTATCAAACGCTTCGCTGCTAAAAAAGCCGGAGTAGAAGATGGTAGAAATCAA
P03705	3204	3333	-1	100	321	129	40.18691588785047	TRUE	swissprot	S	CDS	HOLIN_LAMBD - Experimental evidence at protein level: Swiss-Prot protein existence level 1. [Isoform Antiholin]: Counteracts the aggregation of the holin molecules and thus of pore formation. From Escherichia phage lambda (Bacteriophage lambda).	ATGAAGATGCCAGAAAAACATGACCTGTTGGCCGCCATTCTCGCGGCAAAGGAACAAGGCATCGGGGCAATCCTTGCGTTTGCAATGGCGTACCTTCGCGGCAGATATAATGGCGGTGCGTTTACAAAA
A5A607	219	411	1	100	192	192	100	FALSE	swissprot	ylcI	CDS	YLCI_ECOLI - Protein predicted: Swiss-Prot protein existence level 4. From Escherichia coli (strain K12).	ATGTCAACGAAGAACAGAACCCGCAGAACAACAACCCGCAACATCCGCTTTCCTAACCAAATGATTGAACAAATTAACATCGCTCTTGAGCAAAAAGGGTCCGGGAATTTCTCAGCCTGGGTCATTGAAGCCTGCCGTCGGAGACTAACGTCAGAAAAGAGAGCATATACATCAATTAAAAGTGATGAAGAA
P00726	2097	2187	-1	100	459	90	19.607843137254903	TRUE	swissprot	Rz	CDS	SPAN1_LAMBD - Experimental evidence at protein level: Swiss-Prot protein existence level 1. Component of the spanin complex that disrupts the host outer membrane and participates in cell lysis during virus exit (PubMed:22904283, PubMed:23387988, PubMed:25870259). The spanin complex conducts the final step in host lysis by disrupting the outer membrane after holin and endolysin have permeabilized …	GAACGGGATTATTTCACCCTCAGAGAGAGGCTGATCACTATGCAAAAACAACTGGAAGGAACCCAGAAGTATATTAATGAGCAGTGCAGA
8d8ff1f3-8397-48b0-bceb-787fc594fee3 (3550 nt)
P03706	511	985	1	99.4	474	474	100	FALSE	swissprot	R	CDS	ENLYS_LAMBD - Experimental evidence at protein level: Swiss-Prot protein existence level 1. Endolysin with transglycosylase activity that degrades host peptidoglycans and participates with the holin and spanin proteins in the sequential events which lead to the programmed host cell lysis releasing the mature viral particles. Once the holin has permeabilized the host cell membrane, the endolysin c…	ATGGTAGAAATCAATAATCAACGTAAGGCGTTCCTCGATATGCTGGCGTGGTCGGAGGGAACTGATAACGGACGTCAGAAAACCAGAAATCATGGTTATGACGTCATTGTAGGCGGAGAGCTATTTACTGATTACTCCGATCACCCTCGCAAACTTGTCACGCTAAACCCAAAACTCAAATCAACAGGCGCCGGACACTACCAGCTTCTTTCCCGTTGGTGGGATGCCTACCGCAAGCAGCTTGGCCTGAAAGACTTCTCTCCGAAAAGTCAGGACGCTGTGGCATTGCAGCAGATTAAGGAGCGTGGCGCTTTACCTATGATTGATCGTGGTGATATCCGTCAGGCAATCGACCGTTGCAGCAATATCTGGGCTTCACTGCCGGGCGCTGGTTATGGT…
P00726	984	1377	1	99.2	459	393	85.62091503267973	TRUE	swissprot	Rz	CDS	SPAN1_LAMBD - Experimental evidence at protein level: Swiss-Prot protein existence level 1. Component of the spanin complex that disrupts the host outer membrane and participates in cell lysis during virus exit (PubMed:22904283, PubMed:23387988, PubMed:25870259). The spanin complex conducts the final step in host lysis by disrupting the outer membrane after holin and endolysin have permeabilized …	ATGAGCAGAGTCACCGCGATTATCTCCGCTCTGGTTATCTGCATCATCGTCTGCCTGTCATGGGCTGTTAATCATTACCGTGATAACGCCATTACCTACAAAGCCCAGCGCGACAAAAATGCCAGAGAACTGAAGCTGGCGAACGCGGCAATTACTGACATGCAGATGCGTCAGCGTGATGTTGCTGCGCTCGATGCAAAATACACGAAGGAGTTAGCTGATGCTAAAGCTGAAAATGATGCTCTGCGTGATGATGTTGCCGCTGGTCGTCGTCGGTTGCACATCAAAGCAGTCTGTCAGTCAGTGCGTGAAGCCACCACCGCCTCCGGCGTGGATAATGCAGCCTCCCGACTGGCAGACACCGCTGAACGGGATTATTTCACCCTCAGAGAG
P03705	279	525	1	97.6	321	246	76.63551401869158	TRUE	swissprot	S	CDS	HOLIN_LAMBD - Experimental evidence at protein level: Swiss-Prot protein existence level 1. [Isoform Antiholin]: Counteracts the aggregation of the holin molecules and thus of pore formation. From Escherichia phage lambda (Bacteriophage lambda).	TCGTTTGCAATGGCGTACCTTCGCGGCAGATATAATGGCGGTGCGTTTACAAAAACAGTAATCGACGCAACGATGTGCGCCATTATCGCCTAGTTCATTCGTGACCTTCTCGACTTCGCCGGACTAAGTAGCAATCTCGCTTATATAACGAGCGTGTTTATCGGCTACATCGGTACTGACTCGATTGGTTCGCTTATCAAACGCTTCGCTGCTAAAAAAGCCGGAGTAGAAGATGGTAGAAATCAA
cos	3313	3503	-1	99.474	399	190	47.61904761904761	TRUE	snapgene	cos	misc_feature	lambda cos site; allows packaging into phage lambda particles	TCACCGGAAAGGACCCGTAAAGTGATAATGATTATCATCTACATATCACAACGTGCGTGGAGGCCATCAAACCACGTCAAATAATCAATTATGACGCAGGTATCGTATTAATTGATCTGCATCAACTTAACGTAAAAACAACTTCAGACAATACAAATCAGCGACACTGAATACGGGGCAACCTCATGTC
P64436	2752	2956	1	100	204	204	100	FALSE	swissprot	ybcW	CDS	YBCW_ECO57 - Protein inferred from homology: Swiss-Prot protein existence level 3. From Escherichia coli O157:H7.	ATGAATAAAGAACAATCTGCTGATGATCCCTCCGTGGATCTGATTCGTGTAAAAAATATGCTTAATAGCACCATTTCTATGAGTTACCCTGATGTTGTAATTGCATGTATAGAACATAAGGTGTCTCTGGAAGCATTCAGAGCAATTGAGGCAGCGTTGGTGAAGCACGATAATAATATGAAGGATTATTCCCTGGTGGTTGAC
P26814	1617	1764	-1	98	291	147	50.51546391752577	TRUE	swissprot	bor	CDS	BOR_LAMBD - Experimental evidence at protein level: Swiss-Prot protein existence level 1. Not known; is expressed during lysogeny in Escherichia coli. From Escherichia phage lambda (Bacteriophage lambda).	ATGAAAAAAATGCTACTCGCTACTGCGCTGGCCCTGCTTATTACAGGATGTGCTCAACAGACGTTTACTGTTCAAAACAAACCGGCAGCAGTAGCACCAAAGGAAACCATCACCCATCATTTCTTCGTTTCTGGAATTGGGCAGAGA
P26814	1475	1622	-1	93.9	291	147	50.51546391752577	TRUE	swissprot	bor	CDS	BOR_LAMBD - Experimental evidence at protein level: Swiss-Prot protein existence level 1. Not known; is expressed during lysogeny in Escherichia coli. From Escherichia phage lambda (Bacteriophage lambda).	AGAGAAACGGTCCATGCAGCCAAAATTTGTGGCGGCGCAGAAAATGTTGTTAAAACAGAAACCCAGCAAACATTCGTAAATGGATTGCTCGGTTTTATTACTTTAGGCATTTATACTCCGCTGGAAGCGCGTGTGTATTGCTCACAA
P76156	2137	2299	-1	74.1	408	162	39.705882352941174	TRUE	swissprot	ydfO	CDS	YDFO_ECOLI - Experimental evidence at protein level: Swiss-Prot protein existence level 1. From Escherichia coli (strain K12).	ATGCAAGGACTTAAAAAGGTTGTAAATGTTAAATTCTCAAGAAACACGCATCTTATAGAAACGTCCTATGATAGGTTGAAATCAAGAGAAATCACATTTCAGCAATACAGGGAAAATCTTGCTAAAGCAGGAGTTTTCCGATGGGTTACAAATATCCATGAA
P76156	2300	2450	-1	78	408	150	36.76470588235294	TRUE	swissprot	ydfO	CDS	YDFO_ECOLI - Experimental evidence at protein level: Swiss-Prot protein existence level 1. From Escherichia coli (strain K12).	ATTTTTAAAGAAATATTCGATCAAGTGCGAAAAGATTTAGACTGTGAATTGTTTTATTCTGAACTAAAACGTCACAACGTCTCACATCATATTTACTATCTAGCCACAGATAATATTCACATCGTGTTAGAAAACGATAACACCGTGTTA
A5A607	3126	3318	-1	98.4	192	192	100	FALSE	swissprot	ylcI	CDS	YLCI_ECOLI - Protein predicted: Swiss-Prot protein existence level 4. From Escherichia coli (strain K12).	ATGTCAACGAAGAACAGAACCCGCAGAACAACAACCCGCAACATCCGCTTTCCTAACCAAATGATTGAACAAATTAACATCGCTGTTGAGCAAAAAGGGTCCGGGAATTTCTCAGCCTGGGTCATTGAAGCCTGCCGTCGGAGACTAACGTCAGAAAAGAGAGCATATACATCAATTAAAAGTGATGAAGAA
P03705	206	281	1	100	321	75	23.364485981308405	TRUE	swissprot	S	CDS	HOLIN_LAMBD - Experimental evidence at protein level: Swiss-Prot protein existence level 1. [Isoform Antiholin]: Counteracts the aggregation of the holin molecules and thus of pore formation. From Escherichia phage lambda (Bacteriophage lambda).	ATGAAGATGCCAGAAAAACATGACCTGTTGGCCGCCATTCTCGCGGCAAAGGAACAAGGCATCGGGGCAATCCTC
P76156	2055	2136	-1	88.9	408	81	19.85294117647058	TRUE	swissprot	ydfO	CDS	YDFO_ECOLI - Experimental evidence at protein level: Swiss-Prot protein existence level 1. From Escherichia coli (strain K12).	CATAAAAGATATTACTATACCTTTGATAATTCATTACTATTTACTGAGAGCATTCAGAACACTACACAAATCTTTCCACGC
P00726	1372	1438	1	100	459	66	14.379084967320267	TRUE	swissprot	Rz	CDS	SPAN1_LAMBD - Experimental evidence at protein level: Swiss-Prot protein existence level 1. Component of the spanin complex that disrupts the host outer membrane and participates in cell lysis during virus exit (PubMed:22904283, PubMed:23387988, PubMed:25870259). The spanin complex conducts the final step in host lysis by disrupting the outer membrane after holin and endolysin have permeabilized …	GAGAGGCTGATCACTATGCAAAAACAACTGGAAGGAACCCAGAAGTATATTAATGAGCAGTGCAGA
