# Supplementary material for: Analysis and control of untemplated DNA polymerase activity for guided synthesis of kilobase-scale DNA sequences
Source: Nat Commun. 2026 Feb 26;17:3251. doi: 10.1038/s41467-026-69915-x (PMC13061963; doi:10.1038/s41467-026-69915-x)
Supplement: Supplementary file 4 — Supplementary Data 2 [file 41467_2026_69915_MOESM4_ESM.xlsx]

## Sheet: Oligonucleotides
Oligo Name	Oligo Sequence (5'–3')
dIx3_F	ATATACTAGCTAGCCGTGTG/ideoxyI//ideoxyI//ideoxyI/CACACAGGCTCGGACTGCGC
dIx3_R	GCGCAGTCCGAGCCTGTGTGTTTCACACGGCTAGCTAGTATAT
seed_ATAT_5	ATATATATATATATATATAT
seed_AATT_5	AATTAATTAATTAATTAATT
seed_CTATAG_3	CTATAGCTATAGCTATAG
seed_TCATGA_3	TCATGATCATGATCATGA
seed_CTTAAG_3	CTTAAGCTTAAGCTTAAG
seed_CAATTG_3	CAATTGCAATTGCAATTG
