# Supplementary material for: Analysis and control of untemplated DNA polymerase activity for guided synthesis of kilobase-scale DNA sequences
Source: Nat Commun. 2026 Feb 26;17:3251. doi: 10.1038/s41467-026-69915-x (PMC13061963; doi:10.1038/s41467-026-69915-x)
Supplement: Supplementary file 7 — Source Data [file 41467_2026_69915_MOESM7_ESM.xlsx]

## Sheet: Figure 1b
Figure 1b

## Sheet: Figure 3a
Figure 3a

## Sheet: Figure 3b
Figure 3b
Time (min)	Polymerase	Normalised SYBR fluorescence
5	Taq (74°C)	0
10	Taq (74°C)	0.0250027
15	Taq (74°C)	0.0404294
20	Taq (74°C)	0.0516151
25	Taq (74°C)	0.0622368
30	Taq (74°C)	0.0730006
35	Taq (74°C)	0.0883614
40	Taq (74°C)	0.115809
45	Taq (74°C)	0.15614
50	Taq (74°C)	0.197856
55	Taq (74°C)	0.237074
60	Taq (74°C)	0.275766
65	Taq (74°C)	0.315738
70	Taq (74°C)	0.357291
75	Taq (74°C)	0.39936
80	Taq (74°C)	0.442168
85	Taq (74°C)	0.484629
90	Taq (74°C)	0.527248
95	Taq (74°C)	0.56914
100	Taq (74°C)	0.609583
105	Taq (74°C)	0.647792
110	Taq (74°C)	0.685457
115	Taq (74°C)	0.723305
120	Taq (74°C)	0.757565
125	Taq (74°C)	0.789141
130	Taq (74°C)	0.819499
135	Taq (74°C)	0.846691
140	Taq (74°C)	0.871233
145	Taq (74°C)	0.894253
150	Taq (74°C)	0.91301
155	Taq (74°C)	0.927538
160	Taq (74°C)	0.941993
165	Taq (74°C)	0.95522
170	Taq (74°C)	0.96523
175	Taq (74°C)	0.97279
180	Taq (74°C)	0.979306
185	Taq (74°C)	0.985058
190	Taq (74°C)	0.98897
195	Taq (74°C)	0.994061
200	Taq (74°C)	0.998033
205	Taq (74°C)	0.999119
210	Taq (74°C)	0.998789
215	Taq (74°C)	0.996793
220	Taq (74°C)	0.994661
5	Vent (74°C)	0
10	Vent (74°C)	0.017457
15	Vent (74°C)	0.0292964
20	Vent (74°C)	0.0378783
25	Vent (74°C)	0.046472
30	Vent (74°C)	0.0585886
35	Vent (74°C)	0.078626
40	Vent (74°C)	0.110476
45	Vent (74°C)	0.149159
50	Vent (74°C)	0.188713
55	Vent (74°C)	0.228113
60	Vent (74°C)	0.268038
65	Vent (74°C)	0.309702
70	Vent (74°C)	0.354093
75	Vent (74°C)	0.401919
80	Vent (74°C)	0.449976
85	Vent (74°C)	0.495375
90	Vent (74°C)	0.541439
95	Vent (74°C)	0.586859
100	Vent (74°C)	0.629955
105	Vent (74°C)	0.671925
110	Vent (74°C)	0.71181
115	Vent (74°C)	0.749442
120	Vent (74°C)	0.784453
125	Vent (74°C)	0.816868
130	Vent (74°C)	0.84509
135	Vent (74°C)	0.870047
140	Vent (74°C)	0.894228
145	Vent (74°C)	0.917053
150	Vent (74°C)	0.936216
155	Vent (74°C)	0.949946
160	Vent (74°C)	0.960652
165	Vent (74°C)	0.972308
170	Vent (74°C)	0.982408
175	Vent (74°C)	0.988709
180	Vent (74°C)	0.993159
185	Vent (74°C)	0.995222
190	Vent (74°C)	0.995699
195	Vent (74°C)	0.996074
200	Vent (74°C)	0.995397
205	Vent (74°C)	0.993565
210	Vent (74°C)	0.992792
215	Vent (74°C)	0.991617
220	Vent (74°C)	0.989374

## Sheet: Figure 5c
Figure 5c
# of branches	Count
0	607
1	129
2	35
3	11
4	1
5	3
6	1
7	0
8	1

## Sheet: Figure 7a
Figure 7a
			Transition Probabilities
Family	Polymerase	Condition	A to A	A to T	A to C	A to G	T to A	T to T	T to C	T to G	C to A	C to T	C to C	C to G	G to A	G to T	G to C	G to G
A	Taq	65°C Standard	0.0496224	0.434584	0.846782	0.0203949	0.832574	0.217707	0.0167509	0.927443	0.0505676	0.132716	0.0106245	0.040394	0.0672357	0.214992	0.125843	0.0117684
A	Taq	65°C Min pH8.2	0.108438	0.373147	0.907262	0.0243744	0.670562	0.397859	0.0208349	0.936589	0.110016	0.125966	0.00867879	0.02449	0.110984	0.103027	0.0632245	0.0145469
A	Taq	65°C Min pH9.5	0.130224	0.344408	0.908014	0.0217082	0.664388	0.341067	0.0188196	0.951814	0.0728769	0.153499	0.015329	0.014733	0.132511	0.161026	0.0578373	0.0117445
A	Taq	65°C Std + MgCl2	0.0299866	0.47104	0.836958	0.0216911	0.869351	0.210718	0.0192297	0.935742	0.0465554	0.119402	0.00649672	0.0343465	0.0541068	0.198839	0.137316	0.00822004
A	Taq	74°C Standard	0.0223311	0.231159	0.928956	0.0200842	0.887639	0.0313015	0.0138946	0.678277	0.0741596	0.0128602	0.00614044	0.292708	0.0158699	0.724679	0.0510087	0.00893134
A	Taq	74°C Min pH8.2	0.0263406	0.281839	0.907416	0.0214373	0.881187	0.0416685	0.0162862	0.71437	0.057944	0.0324261	0.00686449	0.254025	0.0345283	0.644067	0.0694331	0.0101681
B	Vent	65°C	0.0452977	0.258163	0.193086	0.419697	0.82539	0.256349	0.19335	0.431622	0.0526833	0.229234	0.0324093	0.0732778	0.0766287	0.256254	0.581155	0.0754022
B	Vent	74°C	0.00933699	0.075709	0.283732	0.191249	0.805796	0.836449	0.0883476	0.403567	0.158479	0.0507852	0.0148194	0.0901357	0.0263876	0.0370565	0.613101	0.315048
B	Vent exo–	65°C	0.0108111	0.269081	0.0191002	0.64307	0.952852	0.287895	0.0895958	0.130465	0.0156612	0.210508	0.0130886	0.0994272	0.0206753	0.232517	0.878215	0.127038
B	Therminator	65°C	0.0115859	0.256405	0.0204186	0.639372	0.938967	0.227958	0.100653	0.144567	0.0172481	0.237566	0.0137232	0.102253	0.0321987	0.278071	0.865205	0.113808
Engineered	RT521K	65°C	0.130416	0.270605	0.137227	0.333349	0.580583	0.236218	0.197468	0.284488	0.155496	0.231324	0.117616	0.185794	0.133505	0.261853	0.547689	0.196369
Engineered	3A10	65°C	0.00773255	0.277579	0.0276113	0.5374	0.955086	0.312679	0.101575	0.26188	0.0101564	0.206543	0.0100549	0.0780782	0.0270252	0.2032	0.860759	0.122642

## Sheet: Figure 7b
Figure 7b
				Fraction of reads containing motif
Polymerase	Temperature	Buffer	Replicate	A	T	C	G	AT	AC	AG	TC	TG	CG	GCC	GGT	AATT	C(AT)1G(TA)1	C(AT)2G(TA)2	C(AT)3G(TA)3	C(TA)1G	C(TA)2G	C(TA)3G	G(TA)1C	G(TA)2C	G(TA)3C	None
Taq	74°C	Taq Standard	1	0.0216667	0.04	0.005	0	0.331667	0.005	0	0	0.0733333	0.005	0	0	0	0	0.00333333	0	0	0	0	0	0.00166667	0.835	0.0383333
Taq	74°C	Taq Standard	2	0.025	0.0533333	0.015	0.00166667	0.313333	0.00166667	0	0	0.0833333	0.0133333	0	0	0	0	0	0	0	0	0	0	0	0.79	0.0916667
Taq	74°C	Minimal pH 8.2	1	0.00666667	0.0133333	0.005	0.00166667	0.365	0.00166667	0	0	0.015	0.01	0	0	0	0	0.00666667	0.00166667	0	0	0	0	0	0.316667	0.378333
Taq	74°C	Minimal pH 8.2	2	0.0283333	0.08	0.015	0.00166667	0.376667	0.00333333	0	0	0.18	0.00166667	0	0	0	0	0.005	0	0	0	0	0	0	0.0133333	0.421667
Taq	65°C	Taq Standard	1	0.0483333	0.0316667	0.005	0.00166667	0.808333	0.005	0	0	0.153333	0.005	0	0	0	0	0	0	0	0	0	0	0	0.0333333	0.045
Taq	65°C	Taq Standard	2	0.06	0.213333	0.035	0.00166667	0.573333	0.00333333	0	0.00333333	0.388333	0	0	0	0	0	0	0	0	0	0	0	0	0	0.0333333
Taq	65°C	Minimal pH 8.2	1	0.01	0.02	0.00333333	0	0.965	0.005	0	0.005	0.0466667	0.00166667	0	0	0	0	0	0	0	0	0	0	0	0.00166667	0.005
Taq	65°C	Minimal pH 8.2	2	0.00333333	0.01	0.00333333	0.00166667	0.985	0.00166667	0	0.00666667	0.0316667	0.00166667	0	0	0	0	0	0	0	0	0	0	0	0.00333333	0.005
Taq	65°C	Minimal pH 9.5	1	0.0216667	0.0183333	0.00666667	0.00166667	0.965	0.00666667	0	0.00333333	0.0433333	0.00166667	0	0	0	0	0	0	0	0	0	0	0	0.00333333	0.005
Taq	65°C	Minimal pH 9.5	2	0.0333333	0.0133333	0.00166667	0	0.963333	0.00166667	0	0.00833333	0.0533333	0	0	0	0	0	0	0	0	0	0	0	0	0.005	0.0133333
Taq	65°C	Taq Standard + MgCl2	1	0.0283333	0.0683333	0.0133333	0.00166667	0.735	0	0	0.00333333	0.265	0.00166667	0	0	0	0	0	0	0	0	0	0	0	0.0183333	0.0166667
Taq	65°C	Taq Standard + MgCl2	2	0.0683333	0.208333	0.0183333	0	0.328333	0	0	0	0.581667	0	0	0	0	0	0	0	0	0	0	0	0	0.0166667	0.065
Vent	74°C	Thermopol	1	0.108333	0.41	0.0333333	0	0	0	0.005	0	0.845	0	0	0.00166667	0	0	0	0	0	0.095	0	0	0	0	0.02
Vent	74°C	Thermopol	2	0.085	0.566667	0.0633333	0.00166667	0	0	0.00166667	0	0.843333	0	0	0	0	0	0	0	0	0.128333	0	0	0	0	0.00666667
Vent	65°C	Thermopol	1	0.0833333	0.215	0.00833333	0	0.0166667	0	0	0	0.726667	0	0	0.035	0.0783333	0	0	0	0	0.00166667	0	0	0	0.00166667	0.138333
Vent	65°C	Thermopol	2	0.0883333	0.585	0.0216667	0	0.00166667	0	0	0	0.915	0	0	0.0233333	0.0466667	0	0	0	0	0	0	0	0	0	0.015
Vent exo–	65°C	Thermopol	1	0.106667	0.305	0.0183333	0.00166667	0.00166667	0	0	0	0.951667	0	0	0	0	0	0	0	0	0	0	0	0	0	0.0166667
Vent exo–	65°C	Thermopol	2	0.0866667	0.39	0.0166667	0	0	0	0	0	0.941667	0	0	0	0	0	0	0	0	0	0	0	0	0	0.035
Therminator	65°C	Thermopol	1	0.123333	0.421667	0.0266667	0	0	0.00166667	0.00166667	0	0.956667	0	0	0	0.00333333	0	0	0	0	0	0	0	0	0	0.0233333
Therminator	65°C	Thermopol	2	0.09	0.473333	0.03	0.00166667	0	0	0.00166667	0	0.961667	0	0	0	0	0	0	0	0	0	0	0	0	0	0.00333333
RT521K	65°C	Thermopol + MnCl2	1	0.121667	0.231667	0.0166667	0.00166667	0.00666667	0.00333333	0.00166667	0	0.533333	0	0	0	0	0	0	0	0	0	0	0	0	0	0.361667
RT521K	65°C	Thermopol + MnCl2	2	0.0866667	0.223333	0.00833333	0.00166667	0.005	0	0	0	0.44	0	0	0	0	0	0	0	0	0.00166667	0	0	0	0.00166667	0.483333
3A10	65°C	Thermopol + MgCl2	1	0.0933333	0.463333	0.0433333	0	0.00333333	0	0.00333333	0.00166667	0.97	0	0	0	0	0	0	0	0	0	0	0	0	0	0.00833333
3A10	65°C	Thermopol + MgCl2	2	0.09	0.443333	0.0216667	0	0.00666667	0	0.00166667	0	0.891667	0	0	0	0	0	0	0	0	0.00166667	0	0	0	0	0.075

## Sheet: Figure 8a
Figure 8a
		SYBR (arb. units) for only limited dNTPs
Time (min)	Polymerase	ATCG	A	T	C	G	AT	AC	AG	TC	TG	CG
5	Taq (74°C)	0	0	0	0	0	0	0	0	0	0	0
10	Taq (74°C)	197.639	232.889	245.139	303.083	239.889	184.111	151.444	304.361	204.833	241.167	339.361
15	Taq (74°C)	321.269	369.852	425.102	652.528	369.519	336.898	262.343	493.315	345.944	380.056	603.731
20	Taq (74°C)	412.978	433.173	545.506	876.509	423.062	471.577	329.725	606.883	442.231	463.519	795.022
25	Taq (74°C)	499.715	451.697	613.391	1006.34	453.326	606.303	384.353	708.322	527.077	531.173	955.285
30	Taq (74°C)	587.377	440.371	648.103	1095.45	464.831	747.462	424.479	820.302	628.359	609.474	1098.62
35	Taq (74°C)	711.515	420.096	678.59	1159.98	456.083	927.015	452.521	992.462	782.036	734.325	1272.4
40	Taq (74°C)	931.394	405.088	698.585	1207.49	443.75	1190.62	472.451	1250.1	1036.43	955.858	1530.25
45	Taq (74°C)	1252.69	392.251	705.667	1240.66	431.722	1525.4	489.345	1561.48	1357.39	1257.54	1853.61
50	Taq (74°C)	1584.2	379.056	706.195	1266.47	417.796	1872.74	499.893	1881.52	1680.63	1566.76	2181.4
55	Taq (74°C)	1896.21	362.658	700.87	1281.82	403.154	2210.36	505.992	2188.87	1998.46	1865.17	2500.24
60	Taq (74°C)	2204.96	346.275	691.096	1279.27	388.357	2541.15	509.192	2489.9	2314.99	2153.81	2819.61
65	Taq (74°C)	2523.54	337.064	676.587	1278.84	375.091	2871.99	508.925	2800.83	2643.66	2458.44	3145.06
70	Taq (74°C)	2853.74	325.66	664.085	1277.53	358.586	3201.44	509.503	3124.39	2987.97	2774.4	3482.13
75	Taq (74°C)	3188.05	307.192	655.834	1264.43	343.168	3522.09	505.362	3448.24	3331.57	3084.88	3824.82
80	Taq (74°C)	3528.91	300.953	637.833	1248.14	328.361	3846.56	497.732	3774.86	3682.11	3410.96	4165.55
85	Taq (74°C)	3867.11	299.79	617.75	1236.05	317.343	4170.3	496.772	4100.9	4036.79	3732.65	4501.63
90	Taq (74°C)	4206.01	287.069	606.972	1226.68	310.086	4473.54	494.452	4424.16	4383.51	4043.88	4830.49
95	Taq (74°C)	4539.06	274.829	591.463	1213.14	302.918	4759.96	488.678	4746.75	4720	4356.71	5143.69
100	Taq (74°C)	4860.74	263.998	575.96	1196.8	295.111	5037.26	485.921	5061.36	5045.08	4657.15	5448.76
105	Taq (74°C)	5164.22	247.805	559.959	1176.85	281.843	5295.78	482.751	5353.48	5358.69	4940.63	5745.86
110	Taq (74°C)	5462.13	235.574	544.875	1157.2	268.42	5534.87	472.862	5633.69	5659.06	5213.13	6019.73
115	Taq (74°C)	5762.1	229.414	531.514	1142.9	253.445	5760.07	463.398	5916.42	5958.19	5480.79	6277.52
120	Taq (74°C)	6034.67	223.86	517.977	1131.47	238.121	5968.38	457.911	6169.59	6228.23	5728.43	6522.95
125	Taq (74°C)	6284.45	215.176	504.381	1112.16	228.512	6148.24	450.498	6383.64	6454.91	5953.23	6741.1
130	Taq (74°C)	6524.87	198.864	484.349	1089.3	216.143	6316.27	442.86	6588.66	6672.55	6166.58	6941.64
135	Taq (74°C)	6742.1	188.177	473.505	1076.1	207.353	6474.29	434.648	6786.83	6885.43	6368.44	7128.41
140	Taq (74°C)	6937.5	182.448	464.724	1064.62	203.757	6606.79	431.327	6961.22	7076.98	6548.48	7295.58
145	Taq (74°C)	7119.89	174.705	450.797	1057.21	196.224	6705.54	431.137	7110.1	7243.58	6707.83	7448.05
150	Taq (74°C)	7267.35	166.207	443.321	1042.9	184.547	6782.54	417.073	7239.73	7388.94	6848.44	7578.71
155	Taq (74°C)	7382.51	158.125	433.579	1022.55	170.821	6857.62	401.802	7351.44	7511.06	6968.56	7688.85
160	Taq (74°C)	7497.72	150.93	418.665	1009.6	157.329	6917.15	391.962	7441.76	7618.27	7070.85	7786.39
165	Taq (74°C)	7601.38	139.949	405.777	997.95	143.332	6956.41	382.182	7520.95	7715.51	7158.7	7866.74
170	Taq (74°C)	7679.27	138.122	394.815	986.067	134.5	6977.75	371.672	7588.43	7788.67	7224.9	7935.44
175	Taq (74°C)	7737.56	136.346	385.494	976.356	131.389	6999.86	366.835	7640.92	7845.31	7275.05	7989.93
180	Taq (74°C)	7787.49	124.171	376.887	960.369	127.768	7030.4	364.556	7685.25	7894.27	7324.85	8024.59
185	Taq (74°C)	7831.39	114.113	365.768	945.206	124.395	7042.41	356.213	7711.11	7938.67	7365.28	8049.64
190	Taq (74°C)	7859.6	106.426	356.061	936.819	115.521	7039.08	346.849	7724.15	7971.14	7391.01	8072.41
195	Taq (74°C)	7897.51	105.364	350.743	930.273	103.646	7035.97	341.061	7732.83	7988.88	7415	8092
200	Taq (74°C)	7928.14	104.427	347.303	925.591	96.9375	7032.1	338.131	7731.47	8003.63	7438.17	8104.11
5	Vent (74°C)	0	0	0	0	0	0	0	0	0	0	0
10	Vent (74°C)	152.806	206.139	137.083	276.306	178.5	144.083	139.444	218.75	181.917	319.694	202.139
15	Vent (74°C)	256.991	320.769	207.111	464.407	304.5	258.194	249.259	379.25	293.806	506.176	346.102
20	Vent (74°C)	332.469	358.145	233.704	558.358	374.417	360.981	326.948	509.667	388.519	625.753	448.59
25	Vent (74°C)	407.545	366.354	234.318	612.758	397.306	476.994	386.094	636.472	493.256	728.112	533.502
30	Vent (74°C)	512.987	365.424	231.106	645.558	398.519	612.665	442.142	796.574	620.335	838.982	639.39
35	Vent (74°C)	688.801	358.113	223.202	664.492	386.423	794.722	475.242	1024.52	821.612	1015.19	808.852
40	Vent (74°C)	969.239	350.843	214.151	675.636	377.641	1042.24	493.692	1331.92	1127.62	1303.34	1090.34
45	Vent (74°C)	1308.22	339.587	204.217	681.768	366.964	1325.66	503.592	1670.97	1469.46	1643.97	1425.84
50	Vent (74°C)	1653.3	327.834	196.156	678.811	355.071	1616.22	502.475	2004.82	1799.07	1989.69	1755.67
55	Vent (74°C)	1997.65	311.167	186.135	669.576	353.357	1910.16	499.103	2339.94	2130.94	2337.67	2088.61
60	Vent (74°C)	2347.61	298.111	174.128	657.914	356.036	2210.89	493.145	2692.9	2480.4	2699.5	2430.59
65	Vent (74°C)	2712.67	292.676	163.376	638.527	352.179	2508.71	487.91	3050.63	2843.63	3070.36	2780.34
70	Vent (74°C)	3101.36	279.281	150.625	618.981	346.643	2804.9	480.498	3408.46	3204.71	3443.48	3131.75
75	Vent (74°C)	3520.34	262.733	137.208	602.799	340.381	3109.8	473.36	3780.57	3571.99	3823.94	3492.81
80	Vent (74°C)	3942	248.883	129.153	591.405	335.21	3418.77	474.398	4162.11	3958.5	4209.84	3866.91
85	Vent (74°C)	4340.56	239.767	120.218	577.524	341.487	3723.76	471.494	4535.37	4353.25	4613.22	4233.61
90	Vent (74°C)	4744.16	234.144	104.239	559.647	348.829	4013	464.692	4890.54	4742.25	5014.02	4593.92
95	Vent (74°C)	5141.94	222.854	90.4964	547.438	341.693	4282.75	456.592	5241.76	5124.25	5405.37	4951.28
100	Vent (74°C)	5519.2	208.09	82.9988	531.868	329.981	4532.83	449.392	5580.75	5500.42	5790.65	5290.15
105	Vent (74°C)	5886.62	195.502	73.4996	510.262	320.244	4763.44	446.908	5898.33	5854.97	6161.83	5612.77
110	Vent (74°C)	6236.35	183.973	59.7499	493.809	311.748	4967.31	440.747	6196.36	6193.91	6509.47	5927.98
115	Vent (74°C)	6566.84	174.713	52.5833	484.325	301.916	5151.27	433.194	6471.54	6528.22	6846.43	6231.47
120	Vent (74°C)	6873.75	165.877	43.9444	473.581	287.305	5315.34	430.759	6725.93	6837.99	7159.59	6508.46
125	Vent (74°C)	7157.39	153.598	36.3981	455.499	276.185	5445.53	421.447	6960.48	7118.5	7433.06	6760.79
130	Vent (74°C)	7405.6	141.505	27.216	438.305	265.645	5551.01	410.427	7169.33	7374.67	7691.71	6995.65
135	Vent (74°C)	7624.51	132.557	13.4887	424.407	257.465	5643.42	403.253	7354.86	7604.06	7931.93	7212.44
140	Vent (74°C)	7835.56	123.991	8.07956	411.608	252.572	5720.72	397.362	7530.7	7812.6	8147.84	7420.45
145	Vent (74°C)	8036.07	115.636	8.77652	401.175	244.441	5781.24	395.732	7684.65	8006.78	8350.31	7612.04
150	Vent (74°C)	8204.75	109.684	5.92551	393.781	238.647	5840.66	394.855	7813.38	8194.18	8540.96	7788.49
155	Vent (74°C)	8325.3	99.2836	-10.5248	380.482	229.049	5887.3	390.146	7915.29	8345.56	8686.93	7936.22
160	Vent (74°C)	8419.41	85.8168	-25.5916	367.966	217.516	5911.77	384.243	7995.85	8463.35	8801.92	8046.29
165	Vent (74°C)	8521.69	78.0778	-31.5305	358.711	204.922	5926.26	381.942	8063.45	8569.12	8911.67	8148.4
170	Vent (74°C)	8610.62	70.0815	-38.2602	345.126	193.474	5941.92	378.342	8119.4	8656.46	8997.83	8227.61
175	Vent (74°C)	8666.43	61.2494	-48.0034	333.014	185.658	5954.47	377.392	8161.3	8726.24	9056.14	8271.76
180	Vent (74°C)	8705.28	52.8887	-56.8345	319.727	175.886	5956.74	377.742	8181.35	8775.08	9095.32	8306.64
185	Vent (74°C)	8723.15	42.6851	-61.9448	314.715	171.962	5962.58	377.608	8197.37	8808.61	9135.97	8340.44
190	Vent (74°C)	8727.44	32.4506	-70.0649	312.794	169.904	5967.03	379.647	8218.62	8835.12	9168.1	8366.87
195	Vent (74°C)	8729.87	23.9558	-78.7716	302.82	160.385	5956.84	380.91	8232.29	8846.62	9170.06	8392.26
200	Vent (74°C)	8723.68	19.4575	-83.9239	289.079	144.628	5937.53	376.415	8223.51	8834.21	9163.88	8403.89

## Sheet: Figure 8b
Figure 8b
		Fraction of reads containing motif
Available dNTPs	Replicate	A	T	C	G	AT	AC	AG	TC	TG	CG	G(TA)1C	G(TA)2C	G(TA)3C	None
A	1	0.0983333	0.251667	0.00666667	0	0.223333	0.00166667	0.00333333	0	0.475	0.015	0	0	0.446667	0.0416667
A	2	0.11	0.385	0.0166667	0	0.0633333	0	0.00166667	0	0.791667	0.00333333	0	0	0.146667	0.0316667
T	1	0.075	0.0983333	0.00833333	0	0.341667	0.00333333	0.005	0	0.276667	0.03	0	0	0.64	0.045
T	2	0.075	0.191667	0.00166667	0	0.195	0.005	0	0	0.573333	0.0216667	0	0	0.375	0.035
C	1	0.1	0.396667	0.0233333	0.00166667	0.181667	0	0.00166667	0	0.533333	0.0216667	0	0	0.405	0.0166667
C	2	0.0666667	0.511667	0.02	0.00166667	0.116667	0.00166667	0.005	0	0.675	0.0216667	0	0	0.265	0.0366667
G	1	0.105	0.336667	0.0216667	0.00166667	0.165	0.00166667	0.00333333	0.00166667	0.563333	0.025	0	0.00166667	0.361667	0.025
G	2	0.0716667	0.486667	0.015	0	0.103333	0.00166667	0.00333333	0.00166667	0.746667	0.01	0	0	0.208333	0.0233333
AT	1	0.618333	0.248333	0.00833333	0.00333333	0.00166667	0	0	0	0.00333333	0	0	0	0.005	0.305
AT	2	0.575	0.285	0.00166667	0	0.04	0.00166667	0	0	0.148333	0.00166667	0	0	0.065	0.21
AC	1	0.1	0.141667	0.00666667	0	0.288333	0	0.00333333	0	0.27	0.0266667	0	0.00166667	0.54	0.0933333
AC	2	0.108333	0.216667	0.01	0	0.136667	0.00333333	0.00666667	0.00166667	0.611667	0.0133333	0	0	0.306667	0.0416667
AG	1	0.0633333	0.1	0.00666667	0.00333333	0.35	0.00666667	0	0	0.161667	0.0466667	0	0.00166667	0.715	0.07
AG	2	0.0633333	0.155	0.01	0	0.2	0.00166667	0	0	0.336667	0.0216667	0	0	0.466667	0.158333
TC	1	0.0566667	0.208333	0.0133333	0	0.266667	0	0.00666667	0	0.381667	0.0416667	0	0.005	0.536667	0.0383333
TC	2	0.09	0.361667	0.0133333	0	0.0666667	0	0.005	0.00166667	0.721667	0.00833333	0	0.00166667	0.178333	0.06
TG	1	0.0966667	0.22	0.00833333	0.00166667	0.233333	0.00333333	0.00666667	0.00166667	0.486667	0.0283333	0	0	0.45	0.0233333
TG	2	0.0866667	0.326667	0.005	0	0.151667	0.00166667	0.005	0.00166667	0.636667	0.0166667	0	0.00333333	0.303333	0.0333333
CG	1	0.0616667	0.0833333	0.005	0.00833333	0.345	0.00166667	0.00166667	0	0.195	0.105	0	0.005	0.653333	0.07
CG	2	0.0833333	0.233333	0.00833333	0.00666667	0.111667	0.00333333	0.00333333	0.00166667	0.641667	0.095	0	0	0.225	0.0266667
TCG	1	0.07	0.16	0.01	0	0.285	0.005	0.00333333	0	0.341667	0.04	0	0	0.606667	0.0316667
TCG	2	0.095	0.321667	0.01	0.00166667	0.0633333	0.00166667	0	0	0.736667	0.0766667	0	0	0.153333	0.00666667
ATCG	1	0.0266667	0.00333333	0.00166667	0	0.516667	0.00333333	0	0	0.005	0.0683333	0	0.00333333	0.981667	0.0133333
ATCG	2	0.01	0.00833333	0.00666667	0.005	0.436667	0.00666667	0	0	0.00333333	0.0633333	0	0.00333333	0.99	0.005

## Sheet: Figure 9b
Figure 9b
	% of reads for Vent (65°C)		% of reads for Vent (74°C)
Motif	Replicate 1	Replicate 2	Replicate 1	Replicate 2
Other	3.4	3	0.6	0
ATAT	73.6	73.4	23.8	25.2
AATT	1.8	3.6	1.6	1.4
CTATCG	3.6	3.4	69.6	66.2
TCATGA	8.8	7.6	3	3.6
CTTAAG	3.8	4.4	0	0
CAATTG	5	4.6	1.4	3.6

## Sheet: Figure 9c
Figure 9c
Motif	% change 65°C to 74°C
Other	-90.625
ATAT	-66.6667
AATT	-44.4444
CTATCG	1840
TCATGA	-59.7561
CTTAAG	-100
CAATTG	-47.9167

[truncated: 3 more sheets: Supplementary Figure 10b, Supplementary Figure 16b, Supplementary Figure 16c]
